# Supplementary material for: Cavin1 intrinsically disordered domains are essential for fuzzy electrostatic interactions and caveola formation
Source: Nat Commun. 2021 Feb 10;12:931. doi: 10.1038/s41467-021-21035-4 (PMC7875971; doi:10.1038/s41467-021-21035-4)
Supplement: Supplementary file 11 — Source data [file 41467_2021_21035_MOESM11_ESM.xlsx]

## Sheet: FIG 1B
	Figure 1B	Diffusivity values
	Cavin1		Cavin1-∆DR3		Cavin1-∆DR1
	500GF	150GF	500GFC	150GFC	500GFN	150GFN
	11.315	4.323	16.741	19.994	14.027	12.42
	12.912	3.591	18.389	16.108	21.972	11.615
	11.905	3.94	16.812	16.537	20.586	13.665
	12.241	4.651	19.025	14.595	18.077	17.483
	10.907	3.773	17.92	16.2	23.922	13.882
	14.119	5.258	19.576	16.47	23.371	14.924
	14.916	4.615	20.29	18.991	19.562	8.244
	12.437	4.786	14.706	13.566	16.636	9.8
	13.799	4.773	15.041	23.1	22.386	11.429
	11.119	4.496	23.41	19.932	29.281	13.271
	14.783	4.842	14.912	20.088	24.686	15.004
	11.506	4.774	22.184	18.965	20.042	17.951
	12.615	4.414	18.082	17.796	20.914	13.124
	14.771	5.077	17.599	20.908	22.106	13.042
	12.556	4.461	18.51	14.244	21.897	11.596
	14.245	4.515	20.138	18.423	20.796	15.505
	14.819	4.138	19.574	16.335	11.941	10.6
	12.945	4.943	13.504	15.238	21.445	13.947
	15.996	4.338	16.494	14.601	18.956	18.432
	13.025	4.296	19.533	2.061	23.736	20.506
	12.338	4.608	18.727	17.762	12.482	23.037
	14.74	4.72	22.304	21.038	16.451	15.725
	14.622	4.621	17.368	12.956	19.737	23.062
	13.236	4.584	16.503	23.665	22.493	17.919
	13.324	4.099	15.218	10.911	18.603	8.546
	13.922	4.529	17.974	12.794	18.941	18.132
	16.368	3.776	12.67	14.996	19.116	19.982
	12.627	4.858	19.499	12.36	15.353	22.088
	14.784	4.401	13.245	9.092	7.581	18.38
	13.128	3.123	17.446	7.297	21.166	28.192
	11.484	3.99	13.03	12.172	18.084	18.924
	7.983	3.808	7.27	18.569	23.073	20.024
	7.077	3.311	9.853	14.652	17.136	19.445
	6.144	3.247	13.335	15.186	18.919	27.678
	8.956	3.105	18.349	9.997	23.256	19.456
	4.067	3.438	13.35	5.45	21.064	21.197
	4.441	3.846	19.218	12.325	12.309	21.281
	8.362	3.683	3.601	5.022	24.384	12.808
	7.994	3.619	11.424	12.675	17.281	6.309
				13.721	19.076	5.211
				11.77	20.783	10.519
				14.896	19.876	14.169
				10.098	17.028	11.97
					16.388	13.382
					17.001	12.089
					27.702	17.374
					23.458	16.352
					16.352	22.179
					17.877	16.483
					7.499	6.554
					13.26	16.278
					16.666	22.64
						16.849
						11.888
						4.407
						14.028
						12.548

## Sheet: FIG 1C
Figure 1C	Diffusivity values
	Cavin1	Cavin1-∆DR1	Cavin1-∆DR3
	6.967	6.071	13.852
	8.047	9.387	17.501
	4.815	5.879	23.5
	5.321	7.821	18.723
	5.916	2.546	9.924
	6.192	5.307	19.884
	3.593	6.204	17.091
	5.16	8.953	21.421
	5.324	4.021	11.367
	4.788	2.956	19.27
	6.804	1.618	15.108
	1.889	5.218	26.249
	5.086	4.753	24.254
	7.339	2.851	4.697
	6.44	1.977	20.353
	7.199	5.647	0.913
	7.155	2.932	10.178
	5.771	7.054	11.152
	4.698	3.374	20.714
	4.459	2.809	14.019
	5.186	3.607	19.779
	9.109	3.612	15.048
	4.423	2.207	18.229
	4.998	7.627	20.807
	7.769	1.202	17.424
	5.899	2.926	8.426
	6.925	3.562	17.303
	7.307	7.254	6.502
	6.712	1.469	19.29
	5.798	5.828	21.912
	5.894	5.439	26.874
	6.6	1.335	12.274
	4.918	7.463	12.193
	5.024	7.483	9.623
	7.068	5.652	2.319
	4.037	8.306	24.438
	2.288	5.228	8.954
	5.407	11.643	17.642
	5.367	4.975	21.469
	5.303	6.827	14.366
	6.457	11.599	9.791
	6.097	11.466	2.875
	2.34	9.192	19.257
	6.263	10.742	7.503
	6.268	1.783	6.982
	5.353	6.629	22.828
	7.151	12.339	15.429
	5.411	10.997	14.464
	6.001	8.313	22.495
	4.199	2.742	19.756
	0.977	9.581	9.218
	4.234	9.935	21.228
	7.43	11.588	9.45
	5.693	8.235	6.613
	8.577	6.968	14.744
	6.645	8.562	16.969
	4.893	13.243	7.034
	7.932	7.323	10.305
	10.232	6.123	13.454
	5.637	9.755	17.591
	4.989	10.011	15.479
	10.054	6.42	11.737
	7.744	11.942	23.61
	6.515	6.973	9.26
	8.916	20.981	12.688
	1.906	8.914	11.442
	6.579	9.305	18.97
	2.794	7.67	16.228
	8.076	14.103	22.231
	6.502	3.135	11.69
	11.996	9.87	19.056
	8.2	2.352	12.594
	7.198	9.141	10.158
	8.391	8.411	19.405
	12.906	6.091	21.613
	8.796	5.91	12.874
	6.211	13.456	30.652
	6.607	0.919	21.147
	3.929	14.025	15.426
	2.061	6.446	11.629
	5.382	6.732	14.6
	5.082	2.783	7.301
	7.898	7.143	13.912
	3.947	12.511	9.602
	8.809	6.44	23.17
	12.594	7.631	27.412
	7.173	1.819	17.161
	6.385	5.252	18.288
	1.169	13.53	24.125
	8.777	5.778	17.475
	8.715	15.723	14.269
	5.535	9.007	11.933
	6.046	10.784	19.801
	6.979	3.814	17.792
	8.011	15.406	11.075
	3.942	0.892	21.681
	7.083	0.465	20.271
	7.368	10.734	19.401
	5.896	2.636	24.095
	7.777	3.551	7.055
	5.943	9.219	14.09
	6.832	10.03	27.692
	9.745	16.162	17.317
	2.535	14.041	7.442
	9.166	11.329	24.139
	5.498	3.854	23.356
	7.67	2.98	17.988
	8.679	5.335	20.365
	7.635	4.776	22.629
	5.422	15.417	9.445
	5.542	7.71	14.556
	7.624	2.571	20.743
	5.583	3.365	18.523
	8.321	12.241	13.53
	8.975	9.424	8.964
	0.966	13.953	18.853
	1.631	11.18	12.354
	10.874	3.095	16.42
	2.8	9.304	13.53
	3.298	10.534	28.122
	4.162	4.921	21.723
	8.73	10.362	19.034
	4.959	2.518	20.208
	6.177	3.702	13.945
	5.261	13.983	19.076
	7.143	4.617	19.895
	4.602	8.004	14.594
	10.366	12.015	21.659
	3.27	12.907	11.957
	7.226	1.01	15.174
	2.191	3.16	13.874
	5.658	11.99	25.167
	6.927	8.352	20.226
	6.442	11.852	10.859
	4.556	12.536	23.785
	5.702	4.653	14.174
	8.543	11.228	25.115
	7.206	16.576	17.156
	4.007	12.973	21.555
	9.574	4.012	18.255
	9.306	15.961	14.686
	10.607	5.661	23.196
	5.883	8.784	26.987
	2.087	11.85	19.691
	3.596	6.587	12.606
	3.286	9.746	28.682
	6.069	7.451	16.235
	3.72	1.433	13.441
	9.343	8.41	17.62
	3.64	7.377	18.958
	5.063	12.295	21.185
	9.239	3.421	29.944
	9.117	10.951	24.829
	1.869	9.062	23.104
	6.295	18.33	31.715
	6.377	10.763	24.322
	5.801	3.136	9.19
	5.917	2.837	28.062
	7.787	7.995	21.468
	9.035	15.093	22.935
	7.189	4.646	14.371
	9.442	10.515	15.135
	7.63	6.622	16
	7.643	2.769	21.25
	7.093	7.63	21.172
	6.059	5.122	28.62
	7.887	2.696	18.856
	6.579	1.727	17.575
	9.08	11.12	22.028
	6.707	1.304	13.219
	6.118	9.679	26.591
	1.689	6.914	15.869
	5.819	3.453	16.945
	4.982	12.717	6.395
	5.946	3.7	18.78
	7.69	11.372	26.782
	6.631	2.045	21.967
	6.284	13.028	19.464
	1.814	1.141	27.49
	8.673	3.333	13.774
	11.882	0.918	12.542
	7.601	8.564	20.829
	7.207	4.961	30.78
	6.581	12.263	18.09
	8.741	2.724	28.442
	6.05	5.008	24.45
	6.907	2.009	16.398
	4.037	7.839	24.292
	7.801	16.174	27.037
	3.972	0.609	24.152
	8.196	7.44	20.798
	5.159	7.545	26.597
	6.866	11.384	23.555
	5.279	14.935	23.983
	10.443	4.924	27.699
	5.473	14.877	12.53
	8.677	0.479	24.71
	6.646	0.671	16.08
	3.85	12.841	30.525
	9.177	8.063	19.699
	7.005	17.309	23.139
	1.499	6.564	28.699
	5.651	4.5	21.781
	5.119	7.837	14.933
	5.651	6.041	15.988
	10.084	11.05	17.333
	9.411	3.672	20.719
	3.974	3.148	24.855
	8.472	16.082	13.77
	9.471	12.151	26.164
	7.439	7.292	32.453
	5.438	9.663	24.211
	8.182	0.789	18.066
	6.669	11.263	24.988
	5.664	10.356	23.706
	6.631	18.222	24.759
	7.646	16.584	15.121
	9.169	8.5	23.562
	6.245	14.544	23.315
	5.893	9.151	27.069
	4.456	12.62	26.788
	6.194	3.577	23.869
	7.234		27.317
	8.755		20.06
	2.617		20.836
	8.325		22.255
	6.957		28.45
	5.982		23.749
	1.502		22.291
	7.255		23.72
	6.585		22.029
	8.639		25.539
	6.234		10.277
	6.415		17.32
	5.512		17.917
			17.779
			12.313
			23.158
			17.084
			17.879
			20.077
			27.279
			14.957
			16.994
			28.314
			20.33
			27.069
			18.815
			23.511
			26.681
			15.283
			13.057

## Sheet: FIG 2C
Figure 2C
		Normalized fluorescence intensity										Non-linear fit of data
		GFP-Cavin1		GFP-Cavin1-∆DR1		GFP-Cavin1-∆DR3					Time (S)	GFP-Cavin1	GFP-Cavin1-∆DR1	GFP-Cavin1-∆DR3
	Time (s)	Mean	Std Deviation	Mean	Std Deviation	Mean	Std Deviation				0	0.0283179	0.0408668	0.105818
	1.968	0.0883607	0.0950782	0.00507993	0.0372306	0.206391	0.0716652				0.106075	0.0314754	0.0409535	0.111195
	3.967	0.0961956	0.0277246	0.0549088	0.0489005	0.299263	0.120513				0.21215	0.0346211	0.0410401	0.116533
	5.968	0.191602	0.0731679	0.0412146	0.0595872	0.364155	0.169128				0.318225	0.0377552	0.0411267	0.121831
	7.968	0.283169	0.136741	0.0623348	0.0465477	0.448248	0.156398				0.4243	0.0408777	0.0412134	0.127089
	9.969	0.277193	0.109185	0.0870583	0.0486621	0.536955	0.23954				0.530375	0.0439887	0.0413	0.132309
	11.967	0.372729	0.167062	0.0581629	0.0314821	0.572387	0.215513				0.63645	0.0470882	0.0413867	0.13749
	13.968	0.376929	0.120244	0.058007	0.041646	0.544205	0.220665				0.742526	0.0501762	0.0414733	0.142633
	15.968	0.380089	0.127226	0.0517688	0.0306687	0.636954	0.240832				0.848601	0.0532528	0.0415599	0.147737
	17.968	0.40523	0.134501	0.0486473	0.0478322	0.706607	0.232253				0.954676	0.056318	0.0416466	0.152804
	19.969	0.420387	0.0901973	0.0654071	0.0409342	0.722888	0.223361				1.06075	0.0593718	0.0417332	0.157833
	21.967	0.479135	0.145236	0.0515786	0.0458338	0.686021	0.242504				1.16683	0.0624144	0.0418198	0.162824
	23.968	0.532937	0.172794	0.0624979	0.0479999	0.723349	0.262767				1.2729	0.0654457	0.0419065	0.167779
	25.968	0.551241	0.118622	0.0527964	0.0689733	0.732761	0.278151				1.37898	0.0684658	0.0419931	0.172697
	27.969	0.601172	0.157826	0.0710982	0.0794277	0.74546	0.277087				1.48505	0.0714747	0.0420797	0.177579
	29.969	0.611783	0.196027	0.100606	0.052872	0.654328	0.273642				1.59113	0.0744725	0.0421664	0.182424
	31.967	0.629166	0.186654	0.0859957	0.112807	0.629892	0.267026				1.6972	0.0774592	0.042253	0.187233
	33.968	0.626038	0.156282	0.0986715	0.110992	0.686146	0.260649				1.80328	0.0804348	0.0423396	0.192007
	35.968	0.591847	0.188049	0.0760882	0.0823209	0.728346	0.247455				1.90935	0.0833995	0.0424263	0.196745
	37.969	0.659726	0.188793	0.0969415	0.0753845	0.725773	0.234142				2.01543	0.0863532	0.0425129	0.201448
	39.967	0.706901	0.162322	0.102549	0.0515629	0.759762	0.24819				2.1215	0.0892959	0.0425995	0.206117
	41.968	0.667096	0.125147	0.089331	0.0568328	0.746797	0.262879				2.22758	0.0922278	0.0426862	0.21075
	43.968	0.680614	0.155956	0.0791315	0.0751395	0.750807	0.287916				2.33365	0.0951488	0.0427728	0.21535
	45.968	0.675704	0.160772	0.0688456	0.0884628	0.756523	0.304043				2.43973	0.098059	0.0428595	0.219915
	47.968	0.712049	0.14334	0.112103	0.0417618	0.728066	0.316854				2.5458	0.100958	0.0429461	0.224446
	49.968	0.703755	0.121129	0.0804087	0.0429971	0.770099	0.287218				2.65188	0.103847	0.0430327	0.228944
	51.968	0.752464	0.141816	0.0624582	0.0814726	0.743447	0.287498				2.75795	0.106725	0.0431194	0.233408
	53.968	0.741049	0.111986	0.0689821	0.0666197	0.740104	0.274558				2.86403	0.109593	0.043206	0.23784
	55.968	0.769433	0.133952	0.0650788	0.0749073	0.781546	0.221585				2.9701	0.112449	0.0432926	0.242238
	57.968	0.759835	0.138046	0.0631897	0.0806217	0.733819	0.255218				3.07618	0.115296	0.0433793	0.246604
	59.968	0.779661	0.143219	0.0558672	0.0820214	0.750914	0.229778				3.18225	0.118131	0.0434659	0.250937
	61.968	0.799153	0.13523	0.0646566	0.0728259	0.811915	0.217738				3.28833	0.120957	0.0435525	0.255239
	63.967	0.769085	0.114089	0.0747909	0.0809165	0.832364	0.225113				3.3944	0.123771	0.0436392	0.259508
	65.968	0.770852	0.134705	0.0582257	0.0712864	0.817548	0.266189				3.50048	0.126576	0.0437258	0.263746
	67.968	0.791625	0.115538	0.0498857	0.0914914	0.813347	0.291593				3.60655	0.12937	0.0438124	0.267952
	69.969	0.771229	0.13643	0.0596911	0.0945259	0.781391	0.355887				3.71263	0.132153	0.0438991	0.272127
	71.967	0.813035	0.111006	0.0403277	0.12183	0.841549	0.27204				3.8187	0.134927	0.0439857	0.276271
	73.967	0.826898	0.113239	0.0497693	0.0869672	0.818522	0.324585				3.92478	0.13769	0.0440723	0.280385
	75.968	0.80854	0.138645	0.0504713	0.0783408	0.86081	0.23439				4.03085	0.140442	0.044159	0.284468
	77.968	0.817523	0.139914	0.117228	0.0886657	0.856958	0.237537				4.13693	0.143185	0.0442456	0.28852
	79.969	0.809301	0.121812	0.136572	0.0922587	0.862756	0.205869				4.243	0.145918	0.0443322	0.292543
	81.969	0.84663	0.116525	0.146939	0.074443	0.867617	0.174577				4.34908	0.14864	0.0444189	0.296536
	83.97	0.828977	0.104399	0.130604	0.0501774	0.861425	0.183971				4.45515	0.151352	0.0445055	0.300499
	85.969	0.83198	0.129322	0.157701	0.0322903	0.893834	0.152219				4.56123	0.154055	0.0445921	0.304433
	87.968	0.833318	0.132793	0.171315	0.0410789	0.880256	0.172118				4.6673	0.156747	0.0446788	0.308337
	89.969	0.829635	0.0949703	0.192816	0.0811558	0.884811	0.180427				4.77338	0.159429	0.0447654	0.312213
	91.969	0.870214	0.10565	0.181334	0.116087	0.836594	0.225907				4.87945	0.162102	0.044852	0.31606
	93.969	0.868327	0.0965822	0.152107	0.100804	0.835251	0.234342				4.98553	0.164764	0.0449387	0.319878
	95.969	0.851368	0.0929111	0.110476	0.119017	0.876987	0.185676				5.0916	0.167417	0.0450253	0.323668
	97.968	0.866196	0.096005	0.133922	0.110492	0.907228	0.161047				5.19768	0.17006	0.0451119	0.32743
	99.968	0.894324	0.109205	0.128854	0.0941906	0.92024	0.154673				5.30375	0.172693	0.0451986	0.331164
											5.40983	0.175316	0.0452852	0.334871
											5.5159	0.17793	0.0453718	0.33855
											5.62198	0.180534	0.0454585	0.342201
											5.72805	0.183128	0.0455451	0.345826
											5.83413	0.185713	0.0456317	0.349423
											5.9402	0.188288	0.0457184	0.352994
											6.04628	0.190854	0.045805	0.356539
											6.15235	0.19341	0.0458916	0.360057
											6.25843	0.195957	0.0459783	0.363549
											6.3645	0.198494	0.0460649	0.367015
											6.47058	0.201022	0.0461516	0.370456
											6.57665	0.203541	0.0462382	0.373871
											6.68273	0.20605	0.0463248	0.377261
											6.7888	0.20855	0.0464115	0.380625
											6.89488	0.211041	0.0464981	0.383965
											7.00095	0.213522	0.0465847	0.38728
											7.10703	0.215995	0.0466714	0.39057
											7.21311	0.218458	0.046758	0.393836
											7.31918	0.220912	0.0468446	0.397077
											7.42526	0.223357	0.0469313	0.400295
											7.53133	0.225793	0.0470179	0.403489
											7.63741	0.22822	0.0471045	0.406659
											7.74348	0.230638	0.0471912	0.409805
											7.84956	0.233047	0.0472778	0.412929
											7.95563	0.235447	0.0473644	0.416029
											8.06171	0.237838	0.0474511	0.419106
											8.16778	0.24022	0.0475377	0.42216
											8.27386	0.242594	0.0476243	0.425192
											8.37993	0.244959	0.047711	0.428201
											8.48601	0.247315	0.0477976	0.431188
											8.59208	0.249662	0.0478842	0.434152
											8.69816	0.252001	0.0479709	0.437095
											8.80423	0.254331	0.0480575	0.440016
											8.91031	0.256652	0.0481441	0.442915
											9.01638	0.258965	0.0482308	0.445793
											9.12246	0.261269	0.0483174	0.448649
											9.22853	0.263565	0.048404	0.451484
											9.33461	0.265852	0.0484907	0.454298
											9.44068	0.268131	0.0485773	0.457092
											9.54676	0.270401	0.0486639	0.459864
											9.65283	0.272663	0.0487505	0.462616
											9.75891	0.274917	0.0488372	0.465348
											9.86498	0.277162	0.0489238	0.468059
											9.97106	0.279399	0.0490104	0.47075
											10.0771	0.281628	0.0490971	0.473422
											10.1832	0.283848	0.0491837	0.476073
											10.2893	0.28606	0.0492703	0.478705
											10.3954	0.288264	0.049357	0.481317
											10.5014	0.29046	0.0494436	0.48391
											10.6075	0.292648	0.0495302	0.486484
											10.7136	0.294827	0.0496169	0.489039
											10.8197	0.296999	0.0497035	0.491574
											10.9257	0.299162	0.0497901	0.494091
											11.0318	0.301318	0.0498768	0.496589
											11.1379	0.303466	0.0499634	0.499069
											11.244	0.305605	0.05005	0.50153
											11.35	0.307737	0.0501367	0.503973
											11.4561	0.309861	0.0502233	0.506398
											11.5622	0.311977	0.0503099	0.508805
											11.6683	0.314085	0.0503966	0.511194
											11.7743	0.316185	0.0504832	0.513566
											11.8804	0.318278	0.0505698	0.515919
											11.9865	0.320363	0.0506565	0.518256
											12.0926	0.32244	0.0507431	0.520575
											12.1986	0.324509	0.0508297	0.522877
											12.3047	0.326571	0.0509164	0.525161
											12.4108	0.328625	0.051003	0.527429
											12.5169	0.330672	0.0510896	0.52968
											12.6229	0.332711	0.0511763	0.531914
											12.729	0.334742	0.0512629	0.534132
											12.8351	0.336766	0.0513495	0.536333
											12.9412	0.338782	0.0514362	0.538518
											13.0472	0.340791	0.0515228	0.540687
											13.1533	0.342793	0.0516094	0.54284
											13.2594	0.344787	0.0516961	0.544977
											13.3655	0.346774	0.0517827	0.547097
											13.4715	0.348753	0.0518693	0.549203
											13.5776	0.350725	0.0519559	0.551292
											13.6837	0.35269	0.0520426	0.553366
											13.7898	0.354648	0.0521292	0.555425
											13.8958	0.356598	0.0522158	0.557468
											14.0019	0.358541	0.0523025	0.559496
											14.108	0.360477	0.0523891	0.56151
											14.2141	0.362406	0.0524757	0.563508
											14.3201	0.364327	0.0525624	0.565491
											14.4262	0.366242	0.052649	0.56746
											14.5323	0.368149	0.0527356	0.569414
											14.6384	0.370049	0.0528223	0.571354
											14.7444	0.371943	0.0529089	0.573279
											14.8505	0.373829	0.0529955	0.57519
											14.9566	0.375708	0.0530822	0.577087
											15.0627	0.377581	0.0531688	0.57897
											15.1687	0.379446	0.0532554	0.580838
											15.2748	0.381305	0.0533421	0.582693
											15.3809	0.383156	0.0534287	0.584535
											15.487	0.385001	0.0535153	0.586362
											15.593	0.386839	0.0536019	0.588176
											15.6991	0.38867	0.0536886	0.589977
											15.8052	0.390495	0.0537752	0.591764
											15.9113	0.392313	0.0538618	0.593538
											16.0173	0.394124	0.0539485	0.595298
											16.1234	0.395928	0.0540351	0.597046
											16.2295	0.397725	0.0541217	0.598781
											16.3356	0.399516	0.0542084	0.600503
											16.4416	0.401301	0.054295	0.602212
											16.5477	0.403078	0.0543816	0.603908
											16.6538	0.40485	0.0544683	0.605592
											16.7599	0.406614	0.0545549	0.607264
											16.8659	0.408372	0.0546415	0.608923
											16.972	0.410124	0.0547281	0.610569
											17.0781	0.411869	0.0548148	0.612204
											17.1842	0.413607	0.0549014	0.613826
											17.2902	0.41534	0.054988	0.615436
											17.3963	0.417065	0.0550747	0.617035
											17.5024	0.418785	0.0551613	0.618621
											17.6085	0.420498	0.0552479	0.620196
											17.7145	0.422204	0.0553346	0.621759
											17.8206	0.423905	0.0554212	0.623311
											17.9267	0.425599	0.0555078	0.624851
											18.0328	0.427287	0.0555945	0.626379
											18.1388	0.428968	0.0556811	0.627896
											18.2449	0.430644	0.0557677	0.629402
											18.351	0.432313	0.0558543	0.630897
											18.4571	0.433976	0.055941	0.632381
											18.5631	0.435633	0.0560276	0.633854
											18.6692	0.437283	0.0561142	0.635315
											18.7753	0.438928	0.0562009	0.636766
											18.8814	0.440567	0.0562875	0.638207
											18.9874	0.442199	0.0563741	0.639636
											19.0935	0.443825	0.0564608	0.641055
											19.1996	0.445446	0.0565474	0.642463
											19.3057	0.44706	0.056634	0.643861
											19.4117	0.448669	0.0567207	0.645249
											19.5178	0.450271	0.0568073	0.646626
											19.6239	0.451868	0.0568939	0.647993
											19.73	0.453458	0.0569805	0.64935
											19.836	0.455043	0.0570672	0.650697
											19.9421	0.456622	0.0571538	0.652034
											20.0482	0.458195	0.0572404	0.653361
											20.1543	0.459762	0.0573271	0.654678
											20.2603	0.461324	0.0574137	0.655986
											20.3664	0.46288	0.0575003	0.657283
											20.4725	0.464429	0.057587	0.658571
											20.5786	0.465974	0.0576736	0.65985
											20.6846	0.467512	0.0577602	0.661119
											20.7907	0.469045	0.0578468	0.662379
											20.8968	0.470572	0.0579335	0.663629
											21.0029	0.472094	0.0580201	0.66487
											21.1089	0.473609	0.0581067	0.666102
											21.215	0.47512	0.0581934	0.667324
											21.3211	0.476624	0.05828	0.668538
											21.4272	0.478123	0.0583666	0.669743
											21.5332	0.479617	0.0584533	0.670938
											21.6393	0.481105	0.0585399	0.672125
											21.7454	0.482587	0.0586265	0.673303
											21.8515	0.484064	0.0587131	0.674472
											21.9575	0.485536	0.0587998	0.675633
											22.0636	0.487002	0.0588864	0.676785
											22.1697	0.488463	0.058973	0.677928
											22.2758	0.489918	0.0590597	0.679063
											22.3818	0.491368	0.0591463	0.68019
											22.4879	0.492812	0.0592329	0.681308
											22.594	0.494252	0.0593195	0.682418
											22.7001	0.495686	0.0594062	0.68352
											22.8061	0.497114	0.0594928	0.684613
											22.9122	0.498537	0.0595794	0.685699
											23.0183	0.499955	0.0596661	0.686776
											23.1244	0.501368	0.0597527	0.687845
											23.2304	0.502776	0.0598393	0.688907
											23.3365	0.504178	0.059926	0.68996
											23.4426	0.505575	0.0600126	0.691006
											23.5487	0.506967	0.0600992	0.692044
											23.6547	0.508354	0.0601858	0.693074
											23.7608	0.509736	0.0602725	0.694097
											23.8669	0.511112	0.0603591	0.695112
											23.973	0.512484	0.0604457	0.69612
											24.079	0.51385	0.0605324	0.69712
											24.1851	0.515212	0.060619	0.698112
											24.2912	0.516568	0.0607056	0.699098
											24.3973	0.517919	0.0607922	0.700076
											24.5033	0.519266	0.0608789	0.701046
											24.6094	0.520607	0.0609655	0.70201
											24.7155	0.521943	0.0610521	0.702966
											24.8216	0.523275	0.0611388	0.703916
											24.9276	0.524601	0.0612254	0.704858
											25.0337	0.525923	0.061312	0.705793
											25.1398	0.52724	0.0613986	0.706721
											25.2459	0.528551	0.0614853	0.707643
											25.3519	0.529858	0.0615719	0.708557
											25.458	0.531161	0.0616585	0.709465
											25.5641	0.532458	0.0617452	0.710366
											25.6702	0.53375	0.0618318	0.711261
											25.7762	0.535038	0.0619184	0.712149
											25.8823	0.536321	0.062005	0.71303
											25.9884	0.537599	0.0620917	0.713905
											26.0945	0.538873	0.0621783	0.714773
											26.2005	0.540142	0.0622649	0.715634
											26.3066	0.541406	0.0623516	0.71649
											26.4127	0.542665	0.0624382	0.717339
											26.5188	0.54392	0.0625248	0.718182
											26.6248	0.54517	0.0626114	0.719018
											26.7309	0.546416	0.0626981	0.719848
											26.837	0.547657	0.0627847	0.720672
											26.9431	0.548893	0.0628713	0.72149
											27.0491	0.550125	0.062958	0.722302
											27.1552	0.551352	0.0630446	0.723108
											27.2613	0.552575	0.0631312	0.723908
											27.3674	0.553793	0.0632178	0.724702
											27.4734	0.555006	0.0633045	0.72549
											27.5795	0.556215	0.0633911	0.726273
											27.6856	0.55742	0.0634777	0.727049
											27.7917	0.55862	0.0635644	0.72782
											27.8977	0.559816	0.063651	0.728585
											28.0038	0.561007	0.0637376	0.729344
											28.1099	0.562194	0.0638242	0.730098
											28.216	0.563377	0.0639109	0.730846
											28.322	0.564555	0.0639975	0.731589
											28.4281	0.565729	0.0640841	0.732326
											28.5342	0.566898	0.0641708	0.733057
											28.6403	0.568063	0.0642574	0.733783
											28.7463	0.569224	0.064344	0.734504
											28.8524	0.570381	0.0644306	0.73522
											28.9585	0.571533	0.0645173	0.73593
											29.0646	0.572681	0.0646039	0.736635
											29.1706	0.573825	0.0646905	0.737334
											29.2767	0.574964	0.0647771	0.738029
											29.3828	0.5761	0.0648638	0.738718
											29.4889	0.577231	0.0649504	0.739402
											29.5949	0.578358	0.065037	0.740081
											29.701	0.57948	0.0651237	0.740755
											29.8071	0.580599	0.0652103	0.741424
											29.9132	0.581713	0.0652969	0.742089
											30.0192	0.582824	0.0653835	0.742748
											30.1253	0.58393	0.0654702	0.743402
											30.2314	0.585032	0.0655568	0.744051
											30.3375	0.58613	0.0656434	0.744696
											30.4435	0.587224	0.06573	0.745336
											30.5496	0.588314	0.0658167	0.745971
											30.6557	0.5894	0.0659033	0.746601
											30.7618	0.590482	0.0659899	0.747227
											30.8678	0.59156	0.0660766	0.747848
											30.9739	0.592634	0.0661632	0.748465
											31.08	0.593704	0.0662498	0.749077
											31.1861	0.59477	0.0663364	0.749684
											31.2921	0.595832	0.0664231	0.750287
											31.3982	0.59689	0.0665097	0.750885
											31.5043	0.597944	0.0665963	0.751479
											31.6104	0.598994	0.0666829	0.752069
											31.7164	0.600041	0.0667696	0.752654
											31.8225	0.601083	0.0668562	0.753235
											31.9286	0.602122	0.0669428	0.753811
											32.0347	0.603157	0.0670295	0.754384
											32.1407	0.604188	0.0671161	0.754952
											32.2468	0.605215	0.0672027	0.755515
											32.3529	0.606238	0.0672893	0.756075
											32.459	0.607258	0.067376	0.756631
											32.565	0.608274	0.0674626	0.757182
											32.6711	0.609286	0.0675492	0.757729
											32.7772	0.610294	0.0676358	0.758272
											32.8833	0.611299	0.0677225	0.758812
											32.9893	0.6123	0.0678091	0.759347
											33.0954	0.613297	0.0678957	0.759878
											33.2015	0.614291	0.0679823	0.760405
											33.3076	0.61528	0.068069	0.760929
											33.4136	0.616267	0.0681556	0.761448
											33.5197	0.617249	0.0682422	0.761964
											33.6258	0.618228	0.0683289	0.762476
											33.7319	0.619203	0.0684155	0.762984
											33.8379	0.620175	0.0685021	0.763488
											33.944	0.621143	0.0685887	0.763988
											34.0501	0.622107	0.0686754	0.764485
											34.1562	0.623068	0.068762	0.764978
											34.2622	0.624026	0.0688486	0.765468
											34.3683	0.62498	0.0689352	0.765954
											34.4744	0.62593	0.0690219	0.766436
											34.5805	0.626877	0.0691085	0.766914
											34.6865	0.62782	0.0691951	0.76739
											34.7926	0.62876	0.0692817	0.767861
											34.8987	0.629696	0.0693684	0.768329
											35.0048	0.630629	0.069455	0.768794
											35.1108	0.631558	0.0695416	0.769255
											35.2169	0.632484	0.0696282	0.769713
											35.323	0.633407	0.0697149	0.770167
											35.4291	0.634326	0.0698015	0.770618
											35.5352	0.635241	0.0698881	0.771066
											35.6412	0.636154	0.0699748	0.77151
											35.7473	0.637063	0.0700614	0.771951
											35.8534	0.637968	0.070148	0.772389
											35.9595	0.638871	0.0702346	0.772823
											36.0655	0.639769	0.0703213	0.773255
											36.1716	0.640665	0.0704079	0.773683
											36.2777	0.641557	0.0704945	0.774107
											36.3838	0.642446	0.0705811	0.774529
											36.4898	0.643332	0.0706678	0.774948
											36.5959	0.644214	0.0707544	0.775363
											36.702	0.645094	0.070841	0.775776
											36.8081	0.645969	0.0709276	0.776185
											36.9141	0.646842	0.0710143	0.776592
											37.0202	0.647711	0.0711009	0.776995
											37.1263	0.648578	0.0711875	0.777395
											37.2324	0.649441	0.0712741	0.777793
											37.3384	0.6503	0.0713608	0.778187
											37.4445	0.651157	0.0714474	0.778579
											37.5506	0.652011	0.071534	0.778967
											37.6567	0.652861	0.0716206	0.779353
											37.7627	0.653708	0.0717073	0.779736
											37.8688	0.654552	0.0717939	0.780116
											37.9749	0.655393	0.0718805	0.780493
											38.081	0.656231	0.0719671	0.780867
											38.187	0.657065	0.0720538	0.781239
											38.2931	0.657897	0.0721404	0.781608
											38.3992	0.658725	0.072227	0.781974
											38.5053	0.659551	0.0723136	0.782337
											38.6113	0.660373	0.0724003	0.782698
											38.7174	0.661193	0.0724869	0.783056
											38.8235	0.662009	0.0725735	0.783412
											38.9296	0.662822	0.0726601	0.783764
											39.0356	0.663633	0.0727468	0.784115
											39.1417	0.66444	0.0728334	0.784462
											39.2478	0.665244	0.07292	0.784807
											39.3539	0.666046	0.0730066	0.78515
											39.4599	0.666844	0.0730933	0.785489
											39.566	0.667639	0.0731799	0.785827
											39.6721	0.668432	0.0732665	0.786162
											39.7782	0.669221	0.0733531	0.786494
											39.8842	0.670008	0.0734398	0.786824
											39.9903	0.670792	0.0735264	0.787151
											40.0964	0.671573	0.073613	0.787476
											40.2025	0.672351	0.0736996	0.787799
											40.3085	0.673126	0.0737863	0.788119
											40.4146	0.673898	0.0738729	0.788437
											40.5207	0.674667	0.0739595	0.788753
											40.6268	0.675434	0.0740461	0.789066
											40.7328	0.676197	0.0741328	0.789377
											40.8389	0.676958	0.0742194	0.789685
											40.945	0.677716	0.074306	0.789991
											41.0511	0.678471	0.0743926	0.790295
											41.1571	0.679224	0.0744793	0.790597
											41.2632	0.679973	0.0745659	0.790897
											41.3693	0.68072	0.0746525	0.791194
											41.4754	0.681464	0.0747391	0.791489
											41.5814	0.682206	0.0748258	0.791782
											41.6875	0.682944	0.0749124	0.792072
											41.7936	0.68368	0.074999	0.792361
											41.8997	0.684413	0.0750856	0.792647
											42.0057	0.685144	0.0751723	0.792932
											42.1118	0.685871	0.0752589	0.793214
											42.2179	0.686596	0.0753455	0.793494
											42.324	0.687319	0.0754321	0.793772
											42.43	0.688039	0.0755188	0.794048
											42.5361	0.688756	0.0756054	0.794322
											42.6422	0.68947	0.075692	0.794594
											42.7483	0.690182	0.0757786	0.794863
											42.8543	0.690891	0.0758653	0.795131
											42.9604	0.691597	0.0759519	0.795397
											43.0665	0.692301	0.0760385	0.795661
											43.1726	0.693002	0.0761251	0.795923
											43.2786	0.693701	0.0762117	0.796183
											43.3847	0.694397	0.0762984	0.796441
											43.4908	0.695091	0.076385	0.796697
											43.5969	0.695781	0.0764716	0.796951
											43.7029	0.69647	0.0765582	0.797204
											43.809	0.697156	0.0766449	0.797454
											43.9151	0.697839	0.0767315	0.797703
											44.0212	0.69852	0.0768181	0.79795
											44.1272	0.699198	0.0769047	0.798195
											44.2333	0.699874	0.0769914	0.798438
											44.3394	0.700547	0.077078	0.798679
											44.4455	0.701218	0.0771646	0.798919
											44.5515	0.701886	0.0772512	0.799156
											44.6576	0.702552	0.0773379	0.799392
											44.7637	0.703215	0.0774245	0.799627
											44.8698	0.703876	0.0775111	0.799859
											44.9758	0.704534	0.0775977	0.80009
											45.0819	0.70519	0.0776844	0.800319
											45.188	0.705844	0.077771	0.800546
											45.2941	0.706495	0.0778576	0.800772
											45.4001	0.707144	0.0779442	0.800996
											45.5062	0.70779	0.0780308	0.801219
											45.6123	0.708434	0.0781175	0.801439
											45.7184	0.709076	0.0782041	0.801658
											45.8244	0.709715	0.0782907	0.801876
											45.9305	0.710352	0.0783773	0.802092
											46.0366	0.710986	0.078464	0.802306
											46.1427	0.711619	0.0785506	0.802519
											46.2487	0.712248	0.0786372	0.80273
											46.3548	0.712876	0.0787238	0.802939
											46.4609	0.713501	0.0788105	0.803147
											46.567	0.714124	0.0788971	0.803353
											46.673	0.714744	0.0789837	0.803558
											46.7791	0.715363	0.0790703	0.803762
											46.8852	0.715978	0.0791569	0.803964
											46.9913	0.716592	0.0792436	0.804164
											47.0973	0.717204	0.0793302	0.804363
											47.2034	0.717813	0.0794168	0.80456
											47.3095	0.71842	0.0795034	0.804756
											47.4156	0.719024	0.0795901	0.804951
											47.5216	0.719627	0.0796767	0.805144
											47.6277	0.720227	0.0797633	0.805335
											47.7338	0.720825	0.0798499	0.805525
											47.8399	0.72142	0.0799366	0.805714
											47.9459	0.722014	0.0800232	0.805902
											48.052	0.722605	0.0801098	0.806088
											48.1581	0.723195	0.0801964	0.806272
											48.2642	0.723781	0.080283	0.806455
											48.3702	0.724366	0.0803697	0.806637
											48.4763	0.724949	0.0804563	0.806818
											48.5824	0.725529	0.0805429	0.806997
											48.6885	0.726108	0.0806295	0.807175
											48.7945	0.726684	0.0807162	0.807352
											48.9006	0.727258	0.0808028	0.807527
											49.0067	0.72783	0.0808894	0.807701
											49.1128	0.7284	0.080976	0.807873
											49.2188	0.728968	0.0810626	0.808045
											49.3249	0.729533	0.0811493	0.808215
											49.431	0.730097	0.0812359	0.808384
											49.5371	0.730658	0.0813225	0.808551
											49.6431	0.731217	0.0814091	0.808718
											49.7492	0.731775	0.0814958	0.808883
											49.8553	0.73233	0.0815824	0.809047
											49.9614	0.732883	0.081669	0.809209
											50.0674	0.733434	0.0817556	0.809371
											50.1735	0.733983	0.0818422	0.809531
											50.2796	0.73453	0.0819289	0.80969
											50.3857	0.735076	0.0820155	0.809848
											50.4917	0.735619	0.0821021	0.810005
											50.5978	0.73616	0.0821887	0.81016
											50.7039	0.736699	0.0822754	0.810315
											50.81	0.737236	0.082362	0.810468
											50.916	0.737771	0.0824486	0.81062
											51.0221	0.738304	0.0825352	0.810771
											51.1282	0.738835	0.0826218	0.810921
											51.2343	0.739364	0.0827085	0.81107
											51.3403	0.739891	0.0827951	0.811217
											51.4464	0.740416	0.0828817	0.811364
											51.5525	0.74094	0.0829683	0.811509
											51.6586	0.741461	0.0830549	0.811654
											51.7646	0.74198	0.0831416	0.811797
											51.8707	0.742498	0.0832282	0.811939
											51.9768	0.743013	0.0833148	0.812081
											52.0829	0.743527	0.0834014	0.812221
											52.1889	0.744039	0.0834881	0.81236
											52.295	0.744549	0.0835747	0.812498
											52.4011	0.745057	0.0836613	0.812635
											52.5072	0.745563	0.0837479	0.812771
											52.6132	0.746067	0.0838345	0.812906
											52.7193	0.746569	0.0839212	0.81304
											52.8254	0.74707	0.0840078	0.813173
											52.9315	0.747568	0.0840944	0.813305
											53.0375	0.748065	0.084181	0.813436
											53.1436	0.74856	0.0842676	0.813567
											53.2497	0.749053	0.0843543	0.813696
											53.3558	0.749545	0.0844409	0.813824
											53.4618	0.750034	0.0845275	0.813951
											53.5679	0.750522	0.0846141	0.814077
											53.674	0.751008	0.0847008	0.814203
											53.7801	0.751492	0.0847874	0.814327
											53.8861	0.751974	0.084874	0.814451
											53.9922	0.752455	0.0849606	0.814573
											54.0983	0.752933	0.0850472	0.814695
											54.2044	0.75341	0.0851339	0.814816
											54.3104	0.753886	0.0852205	0.814936
											54.4165	0.754359	0.0853071	0.815055
											54.5226	0.754831	0.0853937	0.815173
											54.6287	0.755301	0.0854803	0.81529
											54.7347	0.755769	0.085567	0.815406
											54.8408	0.756235	0.0856536	0.815522
											54.9469	0.7567	0.0857402	0.815637
											55.053	0.757163	0.0858268	0.81575
											55.159	0.757625	0.0859134	0.815863
											55.2651	0.758084	0.0860001	0.815976
											55.3712	0.758542	0.0860867	0.816087
											55.4773	0.758998	0.0861733	0.816197
											55.5833	0.759453	0.0862599	0.816307
											55.6894	0.759906	0.0863466	0.816416
											55.7955	0.760357	0.0864332	0.816524
											55.9016	0.760806	0.0865198	0.816631
											56.0076	0.761254	0.0866064	0.816737
											56.1137	0.7617	0.086693	0.816843
											56.2198	0.762145	0.0867797	0.816948
											56.3259	0.762588	0.0868663	0.817052
											56.4319	0.763029	0.0869529	0.817155
											56.538	0.763469	0.0870395	0.817258
											56.6441	0.763907	0.0871261	0.81736
											56.7502	0.764343	0.0872128	0.817461
											56.8562	0.764778	0.0872994	0.817561
											56.9623	0.765211	0.087386	0.81766
											57.0684	0.765642	0.0874726	0.817759
											57.1745	0.766072	0.0875592	0.817857
											57.2805	0.766501	0.0876459	0.817955
											57.3866	0.766928	0.0877325	0.818051
											57.4927	0.767353	0.0878191	0.818147
											57.5988	0.767776	0.0879057	0.818242
											57.7048	0.768198	0.0879923	0.818337
											57.8109	0.768619	0.088079	0.818431
											57.917	0.769038	0.0881656	0.818524
											58.0231	0.769455	0.0882522	0.818616
											58.1291	0.769871	0.0883388	0.818708
											58.2352	0.770285	0.0884254	0.818799
											58.3413	0.770698	0.0885121	0.818889
											58.4474	0.771109	0.0885987	0.818979
											58.5534	0.771519	0.0886853	0.819068
											58.6595	0.771927	0.0887719	0.819156
											58.7656	0.772334	0.0888585	0.819244
											58.8717	0.772739	0.0889452	0.819331
											58.9777	0.773143	0.0890318	0.819417
											59.0838	0.773545	0.0891184	0.819503
											59.1899	0.773946	0.089205	0.819588
											59.296	0.774345	0.0892916	0.819673
											59.402	0.774743	0.0893783	0.819757
											59.5081	0.775139	0.0894649	0.81984
											59.6142	0.775534	0.0895515	0.819922
											59.7203	0.775927	0.0896381	0.820005
											59.8263	0.776319	0.0897247	0.820086
											59.9324	0.77671	0.0898114	0.820167
											60.0385	0.777099	0.089898	0.820247
											60.1446	0.777486	0.0899846	0.820327
											60.2506	0.777873	0.0900712	0.820406
											60.3567	0.778257	0.0901578	0.820484
											60.4628	0.778641	0.0902445	0.820562
											60.5689	0.779022	0.0903311	0.820639
											60.6749	0.779403	0.0904177	0.820716
											60.781	0.779782	0.0905043	0.820792
											60.8871	0.78016	0.0905909	0.820868
											60.9932	0.780536	0.0906775	0.820943
											61.0992	0.780911	0.0907642	0.821017
											61.2053	0.781284	0.0908508	0.821091
											61.3114	0.781656	0.0909374	0.821164
											61.4175	0.782027	0.091024	0.821237
											61.5235	0.782396	0.0911106	0.821309
											61.6296	0.782764	0.0911973	0.821381
											61.7357	0.783131	0.0912839	0.821452
											61.8418	0.783496	0.0913705	0.821523
											61.9478	0.78386	0.0914571	0.821593
											62.0539	0.784223	0.0915437	0.821663
											62.16	0.784584	0.0916304	0.821732
											62.2661	0.784944	0.091717	0.8218
											62.3721	0.785302	0.0918036	0.821869
											62.4782	0.78566	0.0918902	0.821936
											62.5843	0.786015	0.0919768	0.822003
											62.6904	0.78637	0.0920635	0.82207
											62.7964	0.786723	0.0921501	0.822136
											62.9025	0.787075	0.0922367	0.822202
											63.0086	0.787426	0.0923233	0.822267
											63.1147	0.787775	0.0924099	0.822331
											63.2207	0.788123	0.0924965	0.822395
											63.3268	0.78847	0.0925832	0.822459
											63.4329	0.788816	0.0926698	0.822522
											63.539	0.78916	0.0927564	0.822585
											63.645	0.789503	0.092843	0.822647
											63.7511	0.789845	0.0929296	0.822709
											63.8572	0.790185	0.0930163	0.822771
											63.9633	0.790524	0.0931029	0.822831
											64.0693	0.790862	0.0931895	0.822892
											64.1754	0.791199	0.0932761	0.822952
											64.2815	0.791534	0.0933627	0.823011
											64.3876	0.791868	0.0934493	0.823071
											64.4936	0.792201	0.093536	0.823129
											64.5997	0.792533	0.0936226	0.823187
											64.7058	0.792864	0.0937092	0.823245
											64.8119	0.793193	0.0937958	0.823303
											64.9179	0.793521	0.0938824	0.82336
											65.024	0.793848	0.0939691	0.823416
											65.1301	0.794173	0.0940557	0.823472
											65.2362	0.794498	0.0941423	0.823528
											65.3422	0.794821	0.0942289	0.823583
											65.4483	0.795143	0.0943155	0.823638
											65.5544	0.795464	0.0944021	0.823693
											65.6605	0.795783	0.0944888	0.823747
											65.7665	0.796102	0.0945754	0.8238
											65.8726	0.796419	0.094662	0.823854
											65.9787	0.796735	0.0947486	0.823906
											66.0848	0.79705	0.0948352	0.823959
											66.1908	0.797364	0.0949219	0.824011
											66.2969	0.797677	0.0950085	0.824063
											66.403	0.797988	0.0950951	0.824114
											66.5091	0.798298	0.0951817	0.824165
											66.6151	0.798607	0.0952683	0.824215
											66.7212	0.798915	0.0953549	0.824266
											66.8273	0.799222	0.0954416	0.824315
											66.9334	0.799528	0.0955282	0.824365
											67.0394	0.799833	0.0956148	0.824414
											67.1455	0.800136	0.0957014	0.824463
											67.2516	0.800439	0.095788	0.824511
											67.3577	0.80074	0.0958746	0.824559
											67.4637	0.80104	0.0959613	0.824607
											67.5698	0.801339	0.0960479	0.824654
											67.6759	0.801637	0.0961345	0.824701
											67.782	0.801934	0.0962211	0.824747
											67.888	0.802229	0.0963077	0.824794
											67.9941	0.802524	0.0963944	0.82484
											68.1002	0.802817	0.096481	0.824885
											68.2063	0.80311	0.0965676	0.82493
											68.3123	0.803401	0.0966542	0.824975
											68.4184	0.803692	0.0967408	0.82502
											68.5245	0.803981	0.0968274	0.825064
											68.6306	0.804269	0.0969141	0.825108
											68.7366	0.804556	0.0970007	0.825152
											68.8427	0.804842	0.0970873	0.825195
											68.9488	0.805127	0.0971739	0.825238
											69.0549	0.805411	0.0972605	0.82528
											69.1609	0.805694	0.0973471	0.825323
											69.267	0.805975	0.0974338	0.825365
											69.3731	0.806256	0.0975204	0.825406
											69.4792	0.806536	0.097607	0.825448
											69.5852	0.806815	0.0976936	0.825489
											69.6913	0.807092	0.0977802	0.825529
											69.7974	0.807369	0.0978668	0.82557
											69.9035	0.807644	0.0979535	0.82561
											70.0095	0.807919	0.0980401	0.82565
											70.1156	0.808193	0.0981267	0.825689
											70.2217	0.808465	0.0982133	0.825729
											70.3278	0.808737	0.0982999	0.825768
											70.4338	0.809007	0.0983865	0.825806
											70.5399	0.809277	0.0984732	0.825845
											70.646	0.809545	0.0985598	0.825883
											70.7521	0.809813	0.0986464	0.825921
											70.8582	0.810079	0.098733	0.825958
											70.9642	0.810345	0.0988196	0.825995
											71.0703	0.81061	0.0989062	0.826032
											71.1764	0.810873	0.0989929	0.826069
											71.2825	0.811136	0.0990795	0.826105
											71.3885	0.811398	0.0991661	0.826142
											71.4946	0.811658	0.0992527	0.826178
											71.6007	0.811918	0.0993393	0.826213
											71.7068	0.812177	0.0994259	0.826249
											71.8128	0.812435	0.0995126	0.826284
											71.9189	0.812691	0.0995992	0.826319
											72.025	0.812947	0.0996858	0.826353
											72.1311	0.813202	0.0997724	0.826387
											72.2371	0.813456	0.099859	0.826422
											72.3432	0.813709	0.0999456	0.826455
											72.4493	0.813962	0.100032	0.826489
											72.5554	0.814213	0.100119	0.826522
											72.6614	0.814463	0.100205	0.826555
											72.7675	0.814712	0.100292	0.826588
											72.8736	0.814961	0.100379	0.826621
											72.9797	0.815208	0.100465	0.826653
											73.0857	0.815455	0.100552	0.826685
											73.1918	0.815701	0.100639	0.826717
											73.2979	0.815945	0.100725	0.826749
											73.404	0.816189	0.100812	0.82678
											73.51	0.816432	0.100898	0.826811
											73.6161	0.816674	0.100985	0.826842
											73.7222	0.816916	0.101072	0.826873
											73.8283	0.817156	0.101158	0.826903
											73.9343	0.817395	0.101245	0.826934
											74.0404	0.817634	0.101331	0.826964
											74.1465	0.817871	0.101418	0.826993
											74.2526	0.818108	0.101505	0.827023
											74.3586	0.818344	0.101591	0.827052
											74.4647	0.818579	0.101678	0.827082
											74.5708	0.818813	0.101765	0.827111
											74.6769	0.819046	0.101851	0.827139
											74.7829	0.819279	0.101938	0.827168
											74.889	0.81951	0.102024	0.827196
											74.9951	0.819741	0.102111	0.827224
											75.1012	0.819971	0.102198	0.827252
											75.2072	0.8202	0.102284	0.82728
											75.3133	0.820428	0.102371	0.827307
											75.4194	0.820655	0.102457	0.827334
											75.5255	0.820882	0.102544	0.827361
											75.6315	0.821107	0.102631	0.827388
											75.7376	0.821332	0.102717	0.827415
											75.8437	0.821556	0.102804	0.827441
											75.9498	0.821779	0.102891	0.827468
											76.0558	0.822001	0.102977	0.827494
											76.1619	0.822223	0.103064	0.82752
											76.268	0.822444	0.10315	0.827545
											76.3741	0.822663	0.103237	0.827571
											76.4801	0.822882	0.103324	0.827596
											76.5862	0.823101	0.10341	0.827621
											76.6923	0.823318	0.103497	0.827646
											76.7984	0.823535	0.103583	0.827671
											76.9044	0.82375	0.10367	0.827695
											77.0105	0.823965	0.103757	0.82772
											77.1166	0.82418	0.103843	0.827744
											77.2227	0.824393	0.10393	0.827768
											77.3287	0.824606	0.104017	0.827792
											77.4348	0.824818	0.104103	0.827816
											77.5409	0.825029	0.10419	0.827839
											77.647	0.825239	0.104276	0.827862
											77.753	0.825448	0.104363	0.827885
											77.8591	0.825657	0.10445	0.827908
											77.9652	0.825865	0.104536	0.827931
											78.0713	0.826072	0.104623	0.827954
											78.1773	0.826279	0.104709	0.827976
											78.2834	0.826484	0.104796	0.827999
											78.3895	0.826689	0.104883	0.828021
											78.4956	0.826893	0.104969	0.828043
											78.6016	0.827097	0.105056	0.828065
											78.7077	0.827299	0.105143	0.828086
											78.8138	0.827501	0.105229	0.828108
											78.9199	0.827702	0.105316	0.828129
											79.0259	0.827903	0.105402	0.82815
											79.132	0.828102	0.105489	0.828171
											79.2381	0.828301	0.105576	0.828192
											79.3442	0.828499	0.105662	0.828213
											79.4502	0.828697	0.105749	0.828233
											79.5563	0.828894	0.105835	0.828254
											79.6624	0.82909	0.105922	0.828274
											79.7685	0.829285	0.106009	0.828294
											79.8745	0.829479	0.106095	0.828314
											79.9806	0.829673	0.106182	0.828334
											80.0867	0.829866	0.106269	0.828353
											80.1928	0.830059	0.106355	0.828373
											80.2988	0.83025	0.106442	0.828392
											80.4049	0.830441	0.106528	0.828411
											80.511	0.830632	0.106615	0.828431
											80.6171	0.830821	0.106702	0.828449
											80.7231	0.83101	0.106788	0.828468
											80.8292	0.831198	0.106875	0.828487
											80.9353	0.831386	0.106961	0.828505
											81.0414	0.831572	0.107048	0.828524
											81.1474	0.831758	0.107135	0.828542
											81.2535	0.831944	0.107221	0.82856
											81.3596	0.832128	0.107308	0.828578
											81.4657	0.832312	0.107395	0.828596
											81.5717	0.832496	0.107481	0.828614
											81.6778	0.832678	0.107568	0.828631
											81.7839	0.83286	0.107654	0.828649
											81.89	0.833042	0.107741	0.828666
											81.996	0.833222	0.107828	0.828683
											82.1021	0.833402	0.107914	0.8287
											82.2082	0.833582	0.108001	0.828717
											82.3143	0.83376	0.108087	0.828734
											82.4203	0.833938	0.108174	0.828751
											82.5264	0.834116	0.108261	0.828767
											82.6325	0.834292	0.108347	0.828784
											82.7386	0.834468	0.108434	0.8288
											82.8446	0.834644	0.108521	0.828816
											82.9507	0.834818	0.108607	0.828832
											83.0568	0.834992	0.108694	0.828848
											83.1629	0.835166	0.10878	0.828864
											83.2689	0.835339	0.108867	0.82888
											83.375	0.835511	0.108954	0.828895
											83.4811	0.835682	0.10904	0.828911
											83.5872	0.835853	0.109127	0.828926
											83.6932	0.836023	0.109213	0.828941
											83.7993	0.836193	0.1093	0.828956
											83.9054	0.836362	0.109387	0.828971
											84.0115	0.83653	0.109473	0.828986
											84.1175	0.836698	0.10956	0.829001
											84.2236	0.836865	0.109646	0.829016
											84.3297	0.837032	0.109733	0.82903
											84.4358	0.837197	0.10982	0.829045
											84.5418	0.837363	0.109906	0.829059
											84.6479	0.837527	0.109993	0.829074
											84.754	0.837691	0.11008	0.829088
											84.8601	0.837855	0.110166	0.829102
											84.9661	0.838018	0.110253	0.829116
											85.0722	0.83818	0.110339	0.82913
											85.1783	0.838341	0.110426	0.829143
											85.2844	0.838502	0.110513	0.829157
											85.3904	0.838663	0.110599	0.829171
											85.4965	0.838823	0.110686	0.829184
											85.6026	0.838982	0.110772	0.829197
											85.7087	0.839141	0.110859	0.829211
											85.8147	0.839299	0.110946	0.829224
											85.9208	0.839456	0.111032	0.829237
											86.0269	0.839613	0.111119	0.82925
											86.133	0.839769	0.111206	0.829263
											86.239	0.839925	0.111292	0.829275
											86.3451	0.84008	0.111379	0.829288
											86.4512	0.840235	0.111465	0.829301
											86.5573	0.840389	0.111552	0.829313
											86.6633	0.840542	0.111639	0.829325
											86.7694	0.840695	0.111725	0.829338
											86.8755	0.840848	0.111812	0.82935
											86.9816	0.840999	0.111898	0.829362
											87.0876	0.841151	0.111985	0.829374
											87.1937	0.841301	0.112072	0.829386
											87.2998	0.841451	0.112158	0.829398
											87.4059	0.841601	0.112245	0.82941
											87.5119	0.84175	0.112331	0.829421
											87.618	0.841898	0.112418	0.829433
											87.7241	0.842046	0.112505	0.829444
											87.8302	0.842193	0.112591	0.829456
											87.9362	0.84234	0.112678	0.829467
											88.0423	0.842486	0.112765	0.829478
											88.1484	0.842632	0.112851	0.829489
											88.2545	0.842777	0.112938	0.829501
											88.3605	0.842922	0.113024	0.829512
											88.4666	0.843066	0.113111	0.829522
											88.5727	0.84321	0.113198	0.829533
											88.6788	0.843353	0.113284	0.829544
											88.7848	0.843495	0.113371	0.829555
											88.8909	0.843637	0.113457	0.829565
											88.997	0.843778	0.113544	0.829576
											89.1031	0.843919	0.113631	0.829586
											89.2091	0.84406	0.113717	0.829597
											89.3152	0.8442	0.113804	0.829607
											89.4213	0.844339	0.11389	0.829617
											89.5274	0.844478	0.113977	0.829627
											89.6334	0.844616	0.114064	0.829637
											89.7395	0.844754	0.11415	0.829647
											89.8456	0.844891	0.114237	0.829657
											89.9517	0.845028	0.114324	0.829667
											90.0577	0.845164	0.11441	0.829677
											90.1638	0.8453	0.114497	0.829686
											90.2699	0.845436	0.114583	0.829696
											90.376	0.84557	0.11467	0.829706
											90.482	0.845705	0.114757	0.829715
											90.5881	0.845838	0.114843	0.829724
											90.6942	0.845972	0.11493	0.829734
											90.8003	0.846104	0.115016	0.829743
											90.9063	0.846237	0.115103	0.829752
											91.0124	0.846369	0.11519	0.829761
											91.1185	0.8465	0.115276	0.82977
											91.2246	0.846631	0.115363	0.829779
											91.3306	0.846761	0.115449	0.829788
											91.4367	0.846891	0.115536	0.829797
											91.5428	0.84702	0.115623	0.829806
											91.6489	0.847149	0.115709	0.829815
											91.7549	0.847278	0.115796	0.829823
											91.861	0.847406	0.115883	0.829832
											91.9671	0.847533	0.115969	0.829841
											92.0732	0.84766	0.116056	0.829849
											92.1792	0.847787	0.116142	0.829857
											92.2853	0.847913	0.116229	0.829866
											92.3914	0.848039	0.116316	0.829874
											92.4975	0.848164	0.116402	0.829882
											92.6035	0.848288	0.116489	0.82989
											92.7096	0.848413	0.116575	0.829899
											92.8157	0.848536	0.116662	0.829907
											92.9218	0.84866	0.116749	0.829915
											93.0278	0.848783	0.116835	0.829922
											93.1339	0.848905	0.116922	0.82993
											93.24	0.849027	0.117008	0.829938
											93.3461	0.849148	0.117095	0.829946
											93.4521	0.84927	0.117182	0.829954
											93.5582	0.84939	0.117268	0.829961
											93.6643	0.84951	0.117355	0.829969
											93.7704	0.84963	0.117442	0.829976
											93.8764	0.849749	0.117528	0.829984
											93.9825	0.849868	0.117615	0.829991
											94.0886	0.849987	0.117701	0.829999
											94.1947	0.850104	0.117788	0.830006
											94.3007	0.850222	0.117875	0.830013
											94.4068	0.850339	0.117961	0.83002
											94.5129	0.850456	0.118048	0.830027
											94.619	0.850572	0.118134	0.830035
											94.725	0.850688	0.118221	0.830042
											94.8311	0.850803	0.118308	0.830049
											94.9372	0.850918	0.118394	0.830055
											95.0433	0.851032	0.118481	0.830062
											95.1493	0.851147	0.118567	0.830069
											95.2554	0.85126	0.118654	0.830076
											95.3615	0.851373	0.118741	0.830083
											95.4676	0.851486	0.118827	0.830089
											95.5736	0.851599	0.118914	0.830096
											95.6797	0.851711	0.119001	0.830103
											95.7858	0.851822	0.119087	0.830109
											95.8919	0.851933	0.119174	0.830116
											95.9979	0.852044	0.11926	0.830122
											96.104	0.852155	0.119347	0.830128
											96.2101	0.852264	0.119434	0.830135
											96.3162	0.852374	0.11952	0.830141
											96.4222	0.852483	0.119607	0.830147
											96.5283	0.852592	0.119693	0.830153
											96.6344	0.8527	0.11978	0.83016
											96.7405	0.852808	0.119867	0.830166
											96.8465	0.852916	0.119953	0.830172
											96.9526	0.853023	0.12004	0.830178
											97.0587	0.853129	0.120126	0.830184
											97.1648	0.853236	0.120213	0.83019
											97.2708	0.853342	0.1203	0.830196
											97.3769	0.853447	0.120386	0.830201
											97.483	0.853552	0.120473	0.830207
											97.5891	0.853657	0.120559	0.830213
											97.6951	0.853761	0.120646	0.830219
											97.8012	0.853865	0.120733	0.830224
											97.9073	0.853969	0.120819	0.83023
											98.0134	0.854072	0.120906	0.830236
											98.1194	0.854175	0.120993	0.830241
											98.2255	0.854278	0.121079	0.830247
											98.3316	0.85438	0.121166	0.830252
											98.4377	0.854481	0.121252	0.830257
											98.5437	0.854583	0.121339	0.830263
											98.6498	0.854684	0.121426	0.830268
											98.7559	0.854784	0.121512	0.830274
											98.862	0.854884	0.121599	0.830279
											98.968	0.854984	0.121685	0.830284
											99.0741	0.855084	0.121772	0.830289
											99.1802	0.855183	0.121859	0.830294
											99.2863	0.855282	0.121945	0.830299
											99.3923	0.85538	0.122032	0.830305
											99.4984	0.855478	0.122118	0.83031
											99.6045	0.855576	0.122205	0.830315
											99.7106	0.855673	0.122292	0.830319
											99.8166	0.85577	0.122378	0.830324
											99.9227	0.855866	0.122465	0.830329

## Sheet: FIG 7C
Figure 7C	PLA signal (dots per cell)
	GFP	GFP-Cavin1	GFP-Cavin1-∆DR3	GFP-Cavin1 (1-330)	GFP-cavin1 (1-345)
	17	127	35	21	251
	13	24	29	12	182
	17	207	15	17	380
	12	222	12	30	94
	26	317	53	51	106
	7	212	33	44	87
	27	301	55	37	92
	36	167	46	22	101
	41	200	39	13	69
	22	254	31	22	94
	12	203	36	68	99
	15	126	26	28	99
	22	68	24	48	146
	23	117	56	55	169
	14	200	26	91	84
	16	369	42	24	253
	20	441	22	14	210
	11	227	17	36	188
	17	222	36	32	203
	12	83	18	42	294
	10	111	48	56	115
	5	365	31	8	160
	36	100	26	23	150
	85	110	37	46	135
	13	185	1	19	137
	41	155	2	33	143
	25	178	12	25	310
	42	63	11	24	144
	20	188	7	48	208
	19	390	18	43	201
	11	115	15	23	191
	4	200	12	39	117
	3	162	18	26	190
	3	166	14		93
	10	61	26		141
	3	87	19		69
	16	54	7		117
	21	186	23		37
	8	261
	29	176
	15
	8
	8
	9
	8
	15

## Sheet: FIG S12C
Figure S12C	Diffusivity values
	WT	M1	M2	M3	M4	M5
	8.671	24.958	17.488	22.787	13.312	31.353
	12.651	24.01	23.94	26.093	7.088	24.02
	16.36	22.45	5.332	14.154	11.302	27.529
	22.582	15.421	19.772	19.252	13.331	25.28
	7.019	25.87	19.473	18.465	10.295	10.291
	20.868	16.811	17.276	22.498	13.376	25.533
	2.639	24.842	21.787	30.752	14.516	28.079
	13.742	23.486	17.035	7.465	11.037	22.036
	17.35	24.288	20.847	26.72	12.846	29.85
	21.619	25.918	24.647	22.268	6.159	23.613
	3.148	20.027	12.273	20.575	10.389	31.917
	12.989	22.749	23.536	25.759	12.519	17.191
	18.351	22.482	23.215	11.644	12.428	9.643
	10.949	26.087	22.805	19.974	13.937	19.273
	4.438	18.615	22.454	22.219	15.973	24.442
	9.586	22.241	5.947	19.118	13.272	25.162
	3.802	19.982	21.276	20.957	10.566	28.886
	13.049	19.499	21.717	26.426	6.879	28.322
	11.718	19.021	21.691	21.719	10.827	31.169
	5.878	18.265	7.9	23.6	11.494	23.606
	9.205	24.276	8.42	21.334	12.318	25.43
	19.167	22.071	5.944	21.885	15.956	29.331
	13.808	16.391	25.009	21.738	12.376	24.192
	13.542	27.074	20.746	9.567	7.118	28.336
	21.911	27.737	18.576	26.798	11.763	24.823
	16.345	22.503	11.296	22.033	6.098	24.064
	14.991	21.46	19.189	30.589	11.869	27.967
	6.755	27.897	19.705	23.312	12.053	24.693
	24.895	19.571	18.758	24.907	13.45	22.364
	12.62	28.112	19.729	20.385	15.686	43.663
	6.738	18.656	14.793	20.94	14.1	26.246
	17.576	21.967	8.883	20.182	8.843	28.09
	8.976	24.924	16.613	28.649	11.211	23.931
	5.971	14.704	14.709	23.878	13.752	21.676
	14.399	21.557	6.862	16.463	10.486	28.283
	18.377	24.119	12.069	17.29	3.651	31.336
	6.513	29.02	5.528	28.847	17.842	29.101
	14.134	29.14	19.133	22.41	9.288	32.513
	19.322	24.803	25.429	19.047	5.229	28.278
	13.434	17.271	27.879	21.871	11.982	38.901
	13.186	24.349	22.535	24.594	9.958	27.524
	11.074	29.339	16.241	5.148	14.054	29.836
	23.177	17.508	17.217	7.584	11.723	25.152
	20.216	24.264	15.82	24.475	8.574	25.578
	5.994	20.755	22.875	29.997	10.198	22.867
	20.843	16.408	15.757	17.196	12.703	24.835
	4.719	10.783	20.115	26.433	8.026	16.238
	9.584	26.553	13.219	23.208	12.836	13.353
	4.131	29.453	20.98	21.433	9.961	29.25
	10.722	19.721	22.324	20.337	13.965	27.225
	16.572	25.358	7.586	26.867	13.038	23.787
	21.485	10.622	17.252	16.248	4.024	25.963
	7.167	22.117	12.42	28.839	3.362	19.848
	12.691	37.575	14.618	27.701	11.207	28.619
	18.526	7.407	20.498	23.897	16.918	23.041
	10.568	21.449	14.742	22.827	13.215	24.415
	15.91	27.817	17.291	23.423	7.397	22.636
	14.639	24.588	8.891	26.908	11.849	39.647
	17.361	14.732	20.867	16.249	8.501	25.585
	9.151	19.592	16.722	22.461	5.153	22.106
	7.787	32.955	15.213	26.304	10.568	23.033
	0.424	22.173	4.68	25.051	12.091	28.006
	16.159	28.003	23.095	10.289	14.914	26.799
	9.85	24.153	6.648	23.866	10.334	21.76
	4.732	24.561	23.54	26.038	9.852	25.2
	8.308	15.801	5.852	26.603	14.275	34.291
	13.991	17.055	24.249	26.245	7.631	23.28
	13.201	31.481	11.635	24.909	14.508	21.344
	22.864	18.42	13.967	12.195	4.235	27.517
	7.345	28.615	13.965	28.82	8.774	32.376
	17.975	27.193	21.611	21.628	12.654	22.162
	3.218	20.993	17.037	23.594	10.489	29.717
	15.066	26.339	10.362	20.265	15.125	26.542
	13.565	24.011	6.651	24.553	5.707	9.296
	5.67	27.568	17.926	27.643	7.311	27.492
	6.512	31.596	26.579	19.836	7.667	26.387
	4.865	19.931	14.312	32.404	13.978	26.214
	10.796	28.849	14.314	31.818	14.024	23.899
	11.519	30.612	15.918	32.65	11.85	22.452
	15.831	22.801	4.428	22.962	13.254	18.148
	6.172	21.187	26.268	21.292	13.499	29.59
	12.437	25.201	26.745	12.673	12.86	19.347
	3.742	19.8	16.379	19.655	12.646	23.264
	15.615	27.159	22.692	30.765	10.843	28.608
	5.527	29.339	15.554	17.542	11.412	25.641
	6.076	4.161	6.252	4.52	14.717	13.052
	3.536	28.186	7.523	24.131	12.19	20.263
	17.14	5.027	16.216	22.415	11.729	9.951
	11.162	5.098	19.478	25.613	10.489	19.909
	14.622	25.376	18.826	11.444	12.824	14.082
	18.521	18.196	8.919	3.72	14.016	18.328
	14.426	8.767	12.163	9.434	8.61	21.453
	20.927	25.923	26.632	22.341	14.617	10.532
	10.51	17.07	24.72	21.725	13.001	21.601
	21.068	18.085	15.835	14.229	13.529	15.724
	28.131	20.344	23.449	21.327	12.208	8.614
	15.444	28.362	6.426	8.882	5.666	17.515
	8.441	23.641	17.26	11.967	12.78	9.938
	14.223	26.181	16.859	18.391	3.511	17.306
	9.772	16.445	19.084	20.036	13.448	17.83
	6.796	23.346	20.155	16.396	10.59	19.65
	10.793	18.765	18.951	22.866	4.78	19.778
	13.718	25.739	23.474	7.879	12.305	25.636
	14.67	16.355	17.421	9.639	8.227	28.462
	10.506	28.556	7.445	10.569	14.131	18.784
	11.462	25.604	10.024	18.507	13.874	31.358
	16.78	33.675	7.196	15.355	14.907	22.09
	12.726	22.429	4.821	15.295	6.457	29.15
	12.127	13.018	18.513	5.385	10.65	32.07
	10.808	23.467	6.925	24.362	8.562	17.432
	12.887	23.623	18.737	15.594	11.045	25.162
	16.004	25.504	26.491	10.126	14.681	24
	13.029	29.256	19.92	7.513	12.107	27.408
	15.514	5.71	17.171	6.095	13.036	10.756
	17.622	26.531	26.154	9.555	8.038	25.656
	5.615	28.304	13.797	8.904	10.56	8.221
	16.504	10.003	20.513	7.357	6.585	21.375
	14.86	10.486	10.403	16.07	5.514	17.138
	11.029	19.178	8.036	11.143	12.654	23.798
	17.298	29.206	14.892	15.112	6.546	13.5
	11.269	6.136	2.703	7.081	7.138	19.348
	11.324	25.435	10.447	11.55	12.886	14.751
	13.928	25.315	18.182	17.169	9.795	2.263
	12.215	20.148	3.517	6.58	6.113	21.119
	14.596	17.049	25.125	17.307	10.875	16.525
	13.309	25.497	21.414	6.801	15.551	24.995
	12.649	24.68	14.291	11.233	12.012	23.827
	13.54	26.179	11.007	16.672	12.216	14.615
	14.563	8.862	12.332	21.077	13.057	25.282
	9.246	23.129	14.971	10.978	10.24	20.915
	9.9	24.907	15.567	5.941	11.583	12.12
	12.821	21.186	15.714	13.373	8.255	18.739
	5.005	24.177	13.685	8.374	13.862	19.695
	12.822	25.066	9.21	14.179	13.322	8.497
	9.669	27.967	14.31	20.938	12.245	22.687
	9.128	18.16	12.742	13.644	13.194	25.361
	11.568	23.811	15.262	12.725	14.642	17.753
	11.203	35.429	14.63	20.01	12.02	20.973
	6.546	21.789	16.548	14.051	8.304	13.552
	5.98	22.007	6.648	17.581	8.29	6.364
	4.45	23.186	5.692	13.301	13.05	20.867
	11.587	24.967	10.312	12.729	8.967	25.95
	1.31	21.273	8.002	8.294	9.944	17.924
	12.359	22.601	12.993	14.056	12.149	12.87
	4.39	25.387	17.079	9.959	11.301	10.752
	3.628	19.095	5.78	19.704	10.751	10.868
	14.037	27.156	16.093	9.084	17.545	8.348
	15.019	23.841	15.755	12.633	13.704	24.684
	13.043	24.619	14.584	8.196	15.528	19.052
	5.188	32.695	13.119	18.352	11.632	19.265
	7.835	21.254	14.267	20.043	13	17.88
	11.007	18.642	12.952	12.576	14.967	20.882
	12.267	26.229	9.799	20.735	9.78	30.916
	2.995	17.432	16.285	13.198	11.627	25.723
	14.436	28.526	14.721	7.672	9.115	21.892
	8.754	15.805	12.516	12.453	12.295	12.753
	7.588	20.052	14.245	17.964	14.772	7.176
	12.578	29.614	9.379	13.655	10.111	4.433
	13.75	21.617	17.233	20.881	13.611	28.016
	17.257	28.19	5.382	17.526	12.521	6.812
	7.94	26.384	9.298	9.08	16.135	29.058
	12.439	22.757	3.505	14.379	11.981	6.298
	6.221	5.636	7.081	16.315	3.054	6.7
	12.666	23.724	3.292	11.986	7.794	17.99
	3.799	13.743	10.734	5.805	12.583	11.864
	11.508	6.52	12.247	17.894	12.669	26.493
	11.242	20.588	11.319	7.082	12.087	20.654
	13.579	20.257	11.086	16.302	12.142	21.09
	9.768	19.337	12.959	14.675	11.925	30.072
	10.939	30.59	14.289	10.131	7.675	36.628
	10.573	20.838	13.676	16.895	11.482	31.794
	6.654	17.815	16.375	18.627	13.802	12.512
	13.861	25.125	14.144	15.93	13.087	26.122
	34.458	25.194	12.825	28.802	11.204	14.917
	13.869	18.712	8.136	9.823	12.255	12.238
	6.248	30.522	11.363	14.659	9.314	21.637
	9.952	26.632	10.197	15.445	5.886	18.887
	13.263	24.565	13.376	9.025	7.935	14.307
	11.754	28.253	15.491	13.347	11.207	26.322
	11.601	25.746	14.241	18.882	12.1	20.77
	5.813	13.683	16.664	12.197	14.92	6.604
	8.217	27.251	12.006	13.921	11.41	24.021
	9.553	37.169	7.996	18.27	6.413	17.783
	6.858	23.328	10.72	12.814	9.944	12.708
	12.457	24.331	6.427		12.195	20.02
	12.61	9.464	14.39		13.463	11.069
	8.459	13.97	12.086		11.768
	14.612	11.91	13.376		6.189
	12.581	29.707	6.879		12.235
	9.408	6.737	9.664		12.347
	12.052	18.856	9.066		7.231
	5.734	20.829	12.887		15.724
	5.04	27.502	10.532		9.059
	11.005	25.96	15.272		11.746
	11.125	31.701	13.293		11.919
	13.009	24.379	16.42		11.895
	12.164	20.912	14.204		8.866
	11.722	19.837	13.517		11.791
	10.83	28.708	12.393		12.701
	3.464	31.914	10.889		9.883
	3.995	29.393	22.005		8.631
	12.357	30.416	8.273		12.374
	11.877	23.911	11.624		11.542
	12.672	28.45	10.891		8.28

## Sheet: FIG S12F
Figure S12F
	pearson's coefficient using coloc2 macro in imagJ
	WT Cavin1	M2	M12	M14	M1	M6	M7	M8
	0.63	0.36	0.33	0.42	0.31	0.41	0.34	0.34
	0.51	0.48	0.6	0.25	0.49	0.44	0.33	0.32
	0.74	0.41	0.61	0.39	0.31	0.45	0.21	0.35
	0.48	0.55	0.29	0.52	0.29	0.49	0.25	0.33
	0.83	0.46	0.35	0.32	0.36	0.55	0.26	0.42
	0.43	0.39	0.48	0.29	0.45	0.32	0.39	0.45
	0.56	0.62	0.34	0.46	0.52	0.21	0.45	0.36
	0.8	0.58	0.61	0.53	0.45	0.61	0.35	0.49
	0.62	0.47	0.46	0.48	0.42	0.59	0.48	0.35
	0.44	0.52	0.57	0.57	0.48	0.48	0.45	0.38
	0.75	0.24	0.48	0.56	0.28	0.36	0.45	0.35
	0.46	0.31	0.55	0.51	0.39	0.51	0.39	0.39
	0.49	0.68	0.52	0.62	0.38	0.55	0.41	0.43
	0.79	0.49	0.32	0.34	0.47	0.49	0.52	0.44
	0.55	0.78	0.42	0.48	0.49	0.43	0.31	0.52
	0.79	0.65	0.46	0.28	0.41	0.45	0.36	0.32
	0.81	0.46	0.37	0.31	0.28	0.56	0.48	0.25
	0.61	0.79	0.41	0.36	0.28	0.58	0.52	0.29
	0.64	0.82	0.6	0.31	0.25	0.63	0.41	0.36
	0.37	0.41	0.62		0.44	0.39	0.43	0.27
		0.34	0.51			0.35
		0.36				0.54
